# Supplementary material for: Coupling Effect of LDPE Molecular Chain Structure and Additives on the Rheological Behaviors of Cable Insulating Materials
Source: Polymers (Basel). 2023 Apr 14;15(8):1883. doi: 10.3390/polym15081883 (PMC10145786; doi:10.3390/polym15081883)
Supplement: Supplementary file 1 [file polymers-15-01883-s001.zip]

Archive with 1 entries (1 files):
- polymers-2301050-supplementary.pdf
